# Supplementary material for: Optimizing Transcutaneous Spinal Cord Stimulation: An Exploratory Study on the Role of Electrode Montages and Stimulation Intensity on Reflex Pathway Modulation
Source: Bioengineering (Basel). 2025 Apr 12;12(4):410. doi: 10.3390/bioengineering12040410 (PMC12024636; doi:10.3390/bioengineering12040410)
Supplement: Supplementary file 1 [file bioengineering-12-00410-s001.zip]

Archive with 1 entries (1 files):
- bioengineering-3536756-supplementary.pdf
